# Supplementary material for: Multi-targeted properties of the probiotic saccharomyces cerevisiae CNCM I-3856 against enterotoxigenic escherichia coli (ETEC) H10407 pathogenesis across human gut models
Source: Gut Microbes. 2021 Aug 25;13(1):1953246. doi: 10.1080/19490976.2021.1953246 (PMC8405159; doi:10.1080/19490976.2021.1953246)
Supplement: Supplemental Material [file KGMI_A_1953246_SM3559.zip]

Archive with 3 entries (2 files):
- supplementary/
- supplementary/GutMicrobes2021_supplementarydata.docx
- supplementary/Supplementary dataGutMicrobes2021.doc
